# Supplementary material for: ILSI Europe Systematic Review: The Impact of Digestible and Nondigestible Carbohydrate Consumption for Toddlers (1–4 Years) in Relation to Health Outcomes
Source: Nutr Rev. 2025 Feb 5;83(6):1099–132. doi: 10.1093/nutrit/nuae212 (PMC12066953; doi:10.1093/nutrit/nuae212)
Supplement: nuae212_Supplementary_Data [file nuae212_supplementary_data.zip]

Archive with 3 entries (2 files):
- nuae212_Supplementary_Data/
- nuae212_Supplementary_Data/PRISMA_2020_checklist_0930.docx
- nuae212_Supplementary_Data/Supporting information_1203.docx
